# Supplementary material for: NAAA-regulated lipid signaling in monocytes controls the induction of hyperalgesic priming in mice
Source: Nat Commun. 2024 Feb 24;15:1705. doi: 10.1038/s41467-024-46139-5 (PMC10894261; doi:10.1038/s41467-024-46139-5)
Supplement: Supplementary file 4 — Source Data [file 41467_2024_46139_MOESM4_ESM.zip]

Archive with 36 entries (35 files):
- NCOMMS-23-37709A_Source Data/
- __MACOSX/._NCOMMS-23-37709A_Source Data
- NCOMMS-23-37709A_Source Data/Source data_Figure 4.xlsx
- __MACOSX/NCOMMS-23-37709A_Source Data/._Source data_Figure 4.xlsx
- NCOMMS-23-37709A_Source Data/Source data_Figure S4_.xlsx
- __MACOSX/NCOMMS-23-37709A_Source Data/._Source data_Figure S4_.xlsx
- NCOMMS-23-37709A_Source Data/Source data_Figure S6_.xlsx
- __MACOSX/NCOMMS-23-37709A_Source Data/._Source data_Figure S6_.xlsx
- NCOMMS-23-37709A_Source Data/Source data_Figure 5.xlsx
- __MACOSX/NCOMMS-23-37709A_Source Data/._Source data_Figure 5.xlsx
- NCOMMS-23-37709A_Source Data/Source data_Figure S2.xlsx
- __MACOSX/NCOMMS-23-37709A_Source Data/._Source data_Figure S2.xlsx
- NCOMMS-23-37709A_Source Data/Source data_Figure 2.xlsx
- __MACOSX/NCOMMS-23-37709A_Source Data/._Source data_Figure 2.xlsx
- NCOMMS-23-37709A_Source Data/Source data_Figure S5_.xlsx
- __MACOSX/NCOMMS-23-37709A_Source Data/._Source data_Figure S5_.xlsx
- NCOMMS-23-37709A_Source Data/Source data_Figure 3.xlsx
- __MACOSX/NCOMMS-23-37709A_Source Data/._Source data_Figure 3.xlsx
- NCOMMS-23-37709A_Source Data/Source data_Figure S12.xlsx
- __MACOSX/NCOMMS-23-37709A_Source Data/._Source data_Figure S12.xlsx
- NCOMMS-23-37709A_Source Data/Source data_Figure S3_.xlsx
- __MACOSX/NCOMMS-23-37709A_Source Data/._Source data_Figure S3_.xlsx
- NCOMMS-23-37709A_Source Data/Source data_Figure S11.xlsx
- __MACOSX/NCOMMS-23-37709A_Source Data/._Source data_Figure S11.xlsx
- NCOMMS-23-37709A_Source Data/Source data_Figure 1.xlsx
- __MACOSX/NCOMMS-23-37709A_Source Data/._Source data_Figure 1.xlsx
- NCOMMS-23-37709A_Source Data/Source data_Figure S9_.xlsx
- __MACOSX/NCOMMS-23-37709A_Source Data/._Source data_Figure S9_.xlsx
- NCOMMS-23-37709A_Source Data/Source data_Figure 6.xlsx
- __MACOSX/NCOMMS-23-37709A_Source Data/._Source data_Figure 6.xlsx
- NCOMMS-23-37709A_Source Data/Source data_Figure S7.xlsx
- __MACOSX/NCOMMS-23-37709A_Source Data/._Source data_Figure S7.xlsx
- NCOMMS-23-37709A_Source Data/Source data_Figure S8_.xlsx
- __MACOSX/NCOMMS-23-37709A_Source Data/._Source data_Figure S8_.xlsx
- NCOMMS-23-37709A_Source Data/Source data_Figure S10_.xlsx
- __MACOSX/NCOMMS-23-37709A_Source Data/._Source data_Figure S10_.xlsx
