# Supplementary material for: NAAA-regulated lipid signaling in monocytes controls the induction of hyperalgesic priming in mice
Source: Nat Commun. 2024 Feb 24;15:1705. doi: 10.1038/s41467-024-46139-5 (PMC10894261; doi:10.1038/s41467-024-46139-5)
Supplement: Supplementary file 4 — Source Data [file 41467_2024_46139_MOESM4_ESM.zip › NCOMMS-23-37709A_Source Data/Source data_Figure 4.xlsx]

## Sheet: Figure 4
	Fig.4 C	Pparafl/fl		PparaCD11b -/-
	CD11b-	100.866	99.1336	118.3	99.4778
	Monocytes	102.426	97.5745	1.31215e-07	1.31215e-07
	Whole Blood	94.2878	105.712	88.5855	104.619
	Fig.4 D	Pparafl/fl								PparaCD11b-/-
	BL	15	15	14.435	11.48	14.97	14.04	11.265	15	15	14.015	11.745	14.225	15	14.455	15	10.815
	1h	15	13.55	13.21	10.52	10.29	9.44	15	12.32	15	13.09	13.45	8.21	13.21	11.81	14.02	13.26
	3h	15	15	15	12.15	12.55	9.11	9.8	10.46	15	13.66	10.18	11.21	13.98	13.21	15	12.73
	6h	11.44	10.9	11	12.93	10.98	15	10.98	12.22	12.34	13.16	11.59	8.91	12.98	13.59	13.37	10.05
	d1	12.09	12.14	12.11	13.03	9.86	12.31	10.27	9.41	14.8	15	12.08	15	15	15	14.2	12.735
	Fig.4 E (left)	Pparafl/fl								PparaCD11b-/-									Fig.4 E (right)	Area Under the Curve
	1h	2.66	4.335	6.775	2.56	2.45	3.785	4.865	4.495	5.795	3.74	4.625	3.115	3.07	2.705	2.96	4.3		Pparafl/fl			PparaCD11b-/-
	3h	3.17	2.935	6.485	5.495	4.115	4.855	7.585	5.175	4.86	3.265	7.49	6.045	4.69	5.15	2.955	3.045		Mean	SEM	N	Mean	SEM	N
	6h	10.55	7.875	9.435	12.99	9.51	10.98	10.955	11.565	5.1	2.54	5.635	7.46	5.605	5.7	4.895	2.34		22.57	1.857	8	14.89	2.134	8
	d1	7.585	11.21	10.9	10.595	9.515	9.71	10.325	12.08	6.455	9.48	4.695	8.14	10.96	3.955	5.93	4.84
	Fig.4 F	Veh										ARN
	BL	13.37	13.8	12.54	9.85	13.88	12.235	14.315	9.35	14.595	13.575	10.59	13.1	13.46	13.345	13.85	14.105	14.905	12.73	10.425	13.385
	1h	6.82	5.51	7.13	6.33	7.685	2.665	4.085	4.59	6.845	2.485	6.85	4.66	5.28	6.285	5.83	7.41	6.345	6.92	2.71	5.84
	3h	6.87	8.36	5.38	3.06	9.685	6.995	5.02	6.805	5.745	3.33	5.86	5.66	5.46	3.725	4	7.205	5.125	3.56	3.36	2.475
	6h	6.43	5	15	4.175	10.29	2.725	4.62	6.13	6.925	7.955	3.12	15	7.005	3.525	3.48	7.855	7.875	3.635	4.32	4.59
	d1	8.67	13.68	15	15	12.12	13.35	7.76	12.15	13.24	15	15	15	13.515	8.455	13.905	6.71	13.77	12.85	12.395	12.54
	d2	12.315	14.405	10.44	14.29	13.095	8.41	9.49				11.15	10.325	10.91	15	13.705	13.065	13.79
	Fig.4 G (left)	Veh										ARN											Fig.4 G (right)	Area Under the Curve
	1h	7.74	3.86	4.27	3.96	7.11	3.405	4.29	2.295	3.69	6.71	9.42	11.07	4.995	6.84	6.63	6.26	11.78	10.995	5.625	4.475		Veh			ARN
	3h	3.87	3.955	5.72	5.445	4.29	3.565	4.76	2.485	4.145	7.4	13.885	15	8.125	10.775	8.65	2.365	13.04	12.26	11.355	11.93		Mean	SEM	N	Mean	SEM	N
	6h	9.865	15	5.09	3.175	3.43	4.865	4.265	4.87	3.995	4.145	14.18	12.44	10.665	10.03	6.615	5.595	11.085	12.275	11.98	9.045		9.865	2.277	10	19.84	3.204	10
	Fig.4 H	Veh							ARN
	BL	13.585	9.685	12.895	13.365	13.19	10.375	12.91	12.86	10.23	12.405	14.105	13.415	14.28	12.33
	1h	2.96	5.96	4.655	4.845	6.47	4.99	4.99	3.115	7.045	6.14	7.3	4.195	5.91	7.09
	3h	4.305	5.435	5.34	4.74	5.025	5.35	3.225	2.575	6.5	3.69	2.715	6	6.52	2.085
	6h	6.73	6.175	5.31	4.495	6.135	6.91	4.11	2.395	5.325	4.425	7.215	6.26	4.11	4.32
	d1	3.785	8.965	6.805	8.67	4.285	7.28	4.495	3.205	6.39	6.69	3.375	8.325	6.49	10.19
	d2	11.21	9.37	9.755	12.165	11.015	9.54	9.853	11.825	13.255	9.385	11.75	12.21	13.55	10.075
	Fig.4 I (left)	Veh							ARN								Fig.4 I (right)	Area Under the Curve
	1h	3.5	6.655	5.49	4.255	3.365	4.515	4.53	2.725	8.08	11.27	2.62	3.925	5.53	5.43		Veh			ARN
	3h	4.21	9.755	2.975	4.685	4.995	4.965	5.21	3.125	7.24	9.685	4.795	5.895	4.91	5.565		Mean	SEM	N	Mean	SEM	N
	6h	4.28	4.825	3.75	4.615	6.44	8.59	5.94	6.025	6.35	5.46	5.285	8.275	11.615	5.25		10.31	1.807	7	12.16	2.442	7
