# Supplementary material for: NAAA-regulated lipid signaling in monocytes controls the induction of hyperalgesic priming in mice
Source: Nat Commun. 2024 Feb 24;15:1705. doi: 10.1038/s41467-024-46139-5 (PMC10894261; doi:10.1038/s41467-024-46139-5)
Supplement: Supplementary file 4 — Source Data [file 41467_2024_46139_MOESM4_ESM.zip › NCOMMS-23-37709A_Source Data/Source data_Figure S4_.xlsx]

## Sheet: Figure S4
	Fig. S4 A	Veh								ARN
	BL		4.6	3.9	4.65	4.35	5	5	4.15	4.35	4.45	4.35	4.8	5	4.3	5	4.4
	1h		1.55	2	1.55	1.35	1.65	1.75	2.05	1.45	2.5	2.3	2.75	1.25	1.55	1.5	2
	3h		1.55	2.65	1.65	1.55	2.4	2.4	1.5	1.8	1.5	2.3	2.3	2.3	1.85	1.95	2.15
	6h		2.1	2.8	2.05	1.15	2.25	1.55	2.35	2.25	1.7	1.65	2.3	2.85	2.35	1.75	2.3
	d1		4.3	2.9	5	3.65	4.4	4.5	5	3.7	4.4	4.5	4.7	3.75	4.3	4.65	4.85
	Fig. S4 B	Veh								ARN
	1h		1.7	1.2	1	1.9	1.1	0.9	2.15	1.1	1.05	1.7	2.35	1.4	1.1	1.25	2.05
	3h		3.9	1.8	2.2	2.05	2.25	2.1	1.55	4.4	4.15	3	3.45	4.85	5	5	3.15
	6h		2.55	1.9	1.4	1.85	4.3	2	1.8	3.9	3.9	3.8	4.15	4.9	4.15	4.6	2.8
