# Supplementary material for: NAAA-regulated lipid signaling in monocytes controls the induction of hyperalgesic priming in mice
Source: Nat Commun. 2024 Feb 24;15:1705. doi: 10.1038/s41467-024-46139-5 (PMC10894261; doi:10.1038/s41467-024-46139-5)
Supplement: Supplementary file 4 — Source Data [file 41467_2024_46139_MOESM4_ESM.zip › NCOMMS-23-37709A_Source Data/Source data_Figure S2.xlsx]

## Sheet: Figure S2
	Heat hyperalgesia		Effects of IL-6
	Fig. S2A	Veh								IL-6
	BL	14.35	15	14.5	14.6	14.1	15	15	14.75	14.765	14.19	15	12.82	14.75	14.245	14.75
	1h	9.73	13.69	12.46	9.83	14.8	10.5	11.65	14.08	2.28	3.88	4.7	2.16	1.89	4.05	3.55
	3h	11.32	10	10.8	11.25	14.8	9.76	13.71	14	3.05	4.66	3.8	4.91	3.68	3.27	4.09
	6h	12.86	12.36	14.47	12.76	14.68	12.93	12.23	15	5.1	3.64	2.91	3.73	3.85	3.05	2.66
	d1	13.82	12.55	10.89	14.19	10.96	10.2	12.4	14.8	13.85	12.49	12.59	15	12.76	9.6	9.13
			Effects of PGE2 in IL-6-primed animals
	Fig. S2B	Veh								IL-6
	1h	2.7	1.35	2.8	4.11	3.41	1.5	3.19	2.8	2.86	2.36	4.47	2.76	4.68	2.39	2.23
	3h	9.2	7.43	10.5	11.2	9.47	9.1	10.25	12.6	3.85	3.05	2.11	4.58	4.26	4.89	2.64
	6h	14.31	11.1	13.71	15	12.2	10.8	14.38	13.93	5.39	4.02	6.67	4.4	3.7	2.67	4.32
	Mechanical allodynia		Effects of IL-6
	Fig. S2C	Veh								IL-6
	BL	5	3.7	4.8	5	5	4.43	5	5	5	5	4.57	5	5	4.68	5
	1h	4.57	3.31	4.27	5	4.63	4.18	4.8	2.68	1.53	1.53	1.7	4.37	1.57	5	1.33
	3h	3.52	4	3.71	3	4.24	4.6	4.1	3.81	1.3	2.03	1.93	3.65	1.65	2.53	1.68
	6h	4.27	4.17	4.1	4.57	4.27	3.23	3.27	3.23	2.4	1.57	1.85	1.4	1.18	1.8	2.13
	d1	4.08	4.07	4.87	4.67	4.33	4.17	4.6	5	4.83	4.6	3.4	5	4.67	2.67	4.43
			Effects of PGE2 in IL-6-primed animals
	Fig. S2D	Veh								IL-6
	1h	1.53	1.34	1.03	0.99	1.72	1.55	2.02	1.33	1.07	0.73	1.26	2.43	1.5	1.57	1.33
	3h	3.87	4.16	2.99	2.82	3.25	5	3.16	3.09	1.19	2.56	1.96	2.78	1.63	2.45	2
	6h	3.95	4.63	4.02	4.94	5	5	4.41	5	1.28	2.31	1.78	2.58	2.54	1.08	1.17
