# Supplementary material for: NAAA-regulated lipid signaling in monocytes controls the induction of hyperalgesic priming in mice
Source: Nat Commun. 2024 Feb 24;15:1705. doi: 10.1038/s41467-024-46139-5 (PMC10894261; doi:10.1038/s41467-024-46139-5)
Supplement: Supplementary file 4 — Source Data [file 41467_2024_46139_MOESM4_ESM.zip › NCOMMS-23-37709A_Source Data/Source data_Figure S5_.xlsx]

## Sheet: Figure S5
	Fig.S5 A	GBP							Veh
	BL	15	12.3	13.68	14.49	14.735	12.31	11.425	13.64	13.93	12.53	15	14.51	13.975	11.905
	1h	13.605	5.56	8.905	12.015	3.385	5.54	4.705	10.085	7.725	4.06	7.645	8.76	10.51	2.32
	3h	11.18	5.985	8.205	9.415	5.21	5.005	4.41	6.245	4.3	7.71	4.62	3.9	8.9	5.71
	6h	4.2	11.725	13.11	5.51	7.025	5.43	3.015	6.49	8.175	6.885	7.78	8.79	7.78	5.085
	d1	14.33	12.16	15	12.71	8.925	11.355	11.975	11.33	12.28	7.99	9.685	12.68	12.63	10.905
	Fig.S5 B	GBP							Veh
	1h	5.85	3.81	2.475	3.955	2.425	5.705	4.395	3.76	4.27	4.43	5.185	3.595	4.565	3.735
	3h	5.235	3.065	4.37	2.215	3.845	6.475	3.67	2.645	5.035	6.145	2.415	3.545	5.05	3.85
	6h	5.35	4.555	5.85	5.075	3.235	4.7	4.255	4.07	3.795	3.425	5.24	3.2	4.28	5.05
