# Supplementary material for: NAAA-regulated lipid signaling in monocytes controls the induction of hyperalgesic priming in mice
Source: Nat Commun. 2024 Feb 24;15:1705. doi: 10.1038/s41467-024-46139-5 (PMC10894261; doi:10.1038/s41467-024-46139-5)
Supplement: Supplementary file 4 — Source Data [file 41467_2024_46139_MOESM4_ESM.zip › NCOMMS-23-37709A_Source Data/Source data_Figure S12.xlsx]

## Sheet: Figure S9
	Fig. S12C	PBS							Clo
	1h		4.765	4.985	3.165	4.915	4.96	5.875	3.885	3.08	2.78	2.235	3.62	4	5.025
	3h		4.895	4.715	3.475	5.275	5.885	3.445	2.635	2.88	2.565	2.275	10.87	2.885	5.235
	6h		5.955	5.14	3.815	4.185	3.905	3.265	2.44	3.005	4.21	3.595	3.945	3.355	2.755
	Fig. S12D	PBS					Clo
	BL	12.43	10.7	11.43	14.595	9.715	10.44	10.745	12.705	13.14	12.165
	d9	14.64	11.41	8.13	14.13	13.525	14.505	15	15	14.58	14.215
	Fig. S12E	PBS							Clo
	BL		12.43	10.7	11.43	14.595	9.715	10.405	10.44	10.745	12.705	13.14	12.165	11.62	10.78
	1h		5.5	3.49	2.55	4.14	2.505	3.61	10.18	5.93	6.23	11.29	7.64	7.38	3.45
	3h		3.21	3.45	4.255	2.505	5.79	2.685	4.915	5.44	4.16	6.58	6.615	3.125	5.285
	6h		3.7	2.905	3.66	4.54	3.89	2.4	5.11	5.945	3.53	5.78	6.36	4.145	4.135
	d1		6.87	7.99	7.39	7.675	8.465	5.32	8.155	7.82	9.075	9.01	6.61	4.34	5.775
	d2		10.455	14.845	9.105	13.25	15	9.9	9.09	10.59	10.855	12.375	10.785	9.44	7.39
