# Supplementary material for: NAAA-regulated lipid signaling in monocytes controls the induction of hyperalgesic priming in mice
Source: Nat Commun. 2024 Feb 24;15:1705. doi: 10.1038/s41467-024-46139-5 (PMC10894261; doi:10.1038/s41467-024-46139-5)
Supplement: Supplementary file 4 — Source Data [file 41467_2024_46139_MOESM4_ESM.zip › NCOMMS-23-37709A_Source Data/Source data_Figure S3_.xlsx]

## Sheet: Figure S2
	Fig.S3 B	GBP						Veh
	BL	10.175	8.855	8.675	9.975	9.14	9.005	11.04	10.23	9.77	11.975	7.62	8.57
	1h	10.89	7.865	8.465	9.495	9.51	8.485	5.835	3.5	3.36	5.335	3.145	4.05
	3h	8.215	9.215	9.255	10.705	7.74	9.7	3.53	3.895	4.835	3.91	3.99	4.855
	6h	7.7	3.05	2.84	4.3	8.525	5.08	4.245	2.245	4.01	3.9	3.42	2.07
	d1	3.405	1.77	4.93	3.985	4.11	1.635	4.07	3.85	2.32	5	4.255	3.16
	d2	8.23	10.22	8.895	9.985	9.02	4.035	13.05	10.545	11.925	9.65	10.355	8.935
	Fig.S3 C	GBP						Veh
	1h	2.44	3.375	1.775	1.82	1.795	1.8	3.775	3.825	2.395	2.365	3.085	2.72
	3h	2.02	1.665	1.965	2.07	2.245	1.615	3.54	2.035	1.88	1.645	1.655	1.705
	6h	1.425	3.265	2.35	1.915	2.815	2.63	6.05	4.465	2.165	2.815	2.695	2.715
	Fig.S3 D	ARN							Veh
	BL	10.62	10.07	10.345	9.14	11.03	8.59	10.545	11.04	10.23	9.77	11.975	7.62	8.57
	1h	9.555	9.78	7.34	7.825	9.485	9.205	9.17	5.835	3.5	3.36	5.335	3.145	4.05
	3h	9.645	10.075	7.74	7.41	9.62	8.56	9.81	3.53	3.895	4.835	3.91	3.99	4.855
	6h	8.795	9.265	4.42	4.405	8.605	11.2	6.685	4.245	2.245	4.01	3.9	3.42	2.07
	d1	10.69	10.04	7.26	3.855	6.295	9.135	10.435	4.07	3.85	2.32	5	4.255	3.16
	d2	10.925	11.515	8.14	6.505	8.86	9.94	10.77	13.05	10.545	11.925	9.65	10.355	8.935
	Fig.S3 E	ARN							Veh
	1h	5.93	2.27	3.16	4.9	5.625	2.335	6.14	3.775	3.825	2.395	2.365	3.085	2.72
	3h	4.755	3.13	2.465	1.965	3.565	3.625	3.38	3.54	2.035	1.88	1.645	1.655	1.705
	6h	8.87	4.5	4.66	3.945	6.15	3.755	3.035	6.05	4.465	2.165	2.815	2.695	2.715
	Fig.S3 F	Veh						ARN
	BL	14.045	10.065	10.36	9.5	10.92	11.25	9.37	13.07	10.97	12.85	13.145	6.06	10.07	9.55	8.615
	1h	4.86	3.25	4.74	5.01	4.17	3.22	3.515	9.655	4.245	7.845	3.07	3.65	5.9	5.165	4.44
	3h	4.19	5.9	2.2	2.6	4.92	3.79	3.425	5.21	4.535	6.035	4.985	4.23	4.925	5.155	4.44
	6h	3.98	3.87	4.46	3.07	5.99	3.21	3.535	6.975	7.53	5.115	7.49	6.78	8.92	4.275	4.005
	d1	6.75	3.97	8.17	7.06	6.95	6.71	6.41	5.7	5.12	3.09	6.49	5.05	9.08	8.23	6.39
	d2	13.09	10.61	10.59	9.56	10.5	10.83	10.86	14.57	9.43	12.61	11.6	7.07	11.06	10.87	7.6
	Fig.S3 G	Veh						ARN
	1h	2.77	1.51	1.72	2.49	1.81	1.65	6.255	2.735	2.175	5.305	3.47	4.85	4.85	3.83	9.865
	3h	3.72	6.36	3.66333	3.67	4.02	3.965	11.685	9.11	6.035	11.295	3.87	11.345	8.935	8.26	5.125
	6h	5.38	4.72	2.96	5.78	5.42	2.91	10.735	11.86	8.025	8.66	13.3	11.72	11.98	15	9.7
