# Supplementary material for: NAAA-regulated lipid signaling in monocytes controls the induction of hyperalgesic priming in mice
Source: Nat Commun. 2024 Feb 24;15:1705. doi: 10.1038/s41467-024-46139-5 (PMC10894261; doi:10.1038/s41467-024-46139-5)
Supplement: Supplementary file 4 — Source Data [file 41467_2024_46139_MOESM4_ESM.zip › NCOMMS-23-37709A_Source Data/Source data_Figure S11.xlsx]

## Sheet: Figure S8
		Fig.S11 A			Fig.S11 B
		Ctrl	PLX5622		Ctrl	PLX5622
		18	19		3.835	5.19
		23	12		4.435	4.485
		15	13		4.03	4.125
		18	14		4.955	4.39
		19	22		3.97	4.07
		18	19		4.955	4.36
		13	19		4.265	3.315
		27	24		4.185	4.395
			26			4.475
			10			4.555
