# Supplementary material for: NAAA-regulated lipid signaling in monocytes controls the induction of hyperalgesic priming in mice
Source: Nat Commun. 2024 Feb 24;15:1705. doi: 10.1038/s41467-024-46139-5 (PMC10894261; doi:10.1038/s41467-024-46139-5)
Supplement: Supplementary file 4 — Source Data [file 41467_2024_46139_MOESM4_ESM.zip › NCOMMS-23-37709A_Source Data/Source data_Figure S9_.xlsx]

## Sheet: Figure S6
		Fig.S9 A			Fig.S9 B			Fig.S9 C			Fig.S9 D
		Naaafl/fl	NaaaCD11b -/-		Naaafl/fl	NaaaCD11b -/-		Pparafl/fl	PparaCD11b -/-		Pparafl/fl	PparaCD11b -/-
		13	13		3.98	4.03		27	19		3.045	2.685
		13	12		2.765	3.645		26	22		2.14	3.57
		15	22		2.66	0.89		32	21		2.6	3.77
		12	14		5.21	3.16		18	28		3.16	2.955
		15	16		1.685	2.49		20	23		2.98	2.85
									21			4.05
