# Supplementary material for: NAAA-regulated lipid signaling in monocytes controls the induction of hyperalgesic priming in mice
Source: Nat Commun. 2024 Feb 24;15:1705. doi: 10.1038/s41467-024-46139-5 (PMC10894261; doi:10.1038/s41467-024-46139-5)
Supplement: Supplementary file 4 — Source Data [file 41467_2024_46139_MOESM4_ESM.zip › NCOMMS-23-37709A_Source Data/Source data_Figure 6.xlsx]

## Sheet: Figure 6
	Fig. 6C: Ly6C_low_monocytes
	Marker	IL-6						Veh
	TNFa	29.8301	50.778	43.7599	65.0767	45.755		58.1871	24.2374	53.8284	58.962	23.6281	37.2703	53.5477
	IL-6	35.0626	55.4461	45.1113	66.321	50.4558		59.1488	28.7923	55.0662	62.3328	24.532	49.5735	56.2334
	IFNg	51.3864	78.1639	65.461	75.9021	76.0114		79.0094	48.3494	78.0368	73.3547	49.1285	74.311	65.4178
	IL-17A	23.2111	38.3299	35.9698	54.4173	33.3903		42.1255	16.7154	38.8313	49.2777	15.1065	31.3648	45.3912
	PPARa	39.2218	71.6286	50.3975	71.5471	62.8205		65.8331	35.0188	65.5728	70.2515	36.2169	68.8976	61.1406
	CD39	82.424	77.4378	74.6025	78.764	82.3647			18.5123	16.8106	35.5805	17.6243	16.8963	24.4032
	CSF1R	1.6995	6.3278	1.8283	2.9034	1.9943		2.6449	0.7104	3.4542	4.1199	4.9064	1.3123	2.8846
	CX3CR1	7.6029	9.8029	6.2798	8.0465	8.9248		2.9815	5.2236	4.0299	5.1364		1.0171	4.9072
	Fig. 6E: Ly6C_high_monocytes
	Marker	IL-6						Veh
	Mac3	6.9913	0.9191	10.9664	7.7751	2.4943		1.6178	2.5069	1.3284	1.1943	2.0852	0.403	1.8214
	MerTK	61.697	82.6075	51.3023	61.3038	61.7914		61.5059	64.9428	62.5142	66.0664	58.4225	54.0608	65.0745
	CD11c	16.0741	17.056	16.1069	15.9689	12.2449		5.4279	7.4812	5.7347	14.0095	10.6618	8.2145	6.7762
	CD39	27.308	29.7511	13.4681	24.701	25.6009		1.6783	2.0726	1.863	8.455	2.6655	2.0459	5.7954
	CD64	21.8703	28.2805	8.3276	11.6328	15.4649		0.8467	1.9345	1.6362		0.8341	1.3019	4.3307
	CD43	54.6161	76.6827	44.6881	54.7847	56.3265		6.3955	7.501	7.6948	24.5498	9.6283	19.2188	8.0245
	CD38	15.1479	9.2053	2.0219	12.3206	8.2766		8.739	12.8701	6.6418	12.7773	10.4261	7.9975	9.6676
	CCR2	81.0577	91.8411	73.7149	78.14	83.2426		24.3725	38.0971	37.2752	70.0095	39.4379	43.6144	58.6677
	CSF1R	11.7717	44.358	5.8944	27.0036	26.2585		23.9492	2.4674	34.5861	49.5355	28.8123	41.9715	18.4435
	CX3CR1	96.5342	98.7557	92.0151	96.1722	96.3039		71.3638	77.3983	70.4957	80.1659	78.2593	60.2294	63.0595
	Fig. 6F: Neutrophils
	Marker	IL-6						Veh
	CD38	14.1884	9.3197	2.7441	12.7022	9.3162		8.6563	12.4714	7.1654	11.8143	11.3319	5.5262	7.3232
	CD39	93.2029	96.6147	88.0485	93.4945	86.308		41.8903	55.7709	50.6534	76.7329	53.6933	52.4992	61.1677
	CD43	52.9652	54.4066	44.3098	54.6429	36.1355		0.6846	1.126	1.2506	4.4856	1.7799	1.7386	0.789
	CD73	63.8603	78.8919	64.5772	73.3236	69.7616		66.744	66.252	71.6764	75.4207	75.4079	80.8755	70.865
	IFNg	2.6	1.9781	12.049	4.8337	2.8701		2.672	1.0671	1.9378	1.5577	0.9196	1.1177	1.9509
	IL-17A	1.2628	0.8041	1.0865	2.2533	1.2233		1.3912	0.8118	1.521	2.6646	0.4301	0.5278	1.5923
	CSF1R	0.8048	1.954	0.5015	1.7808	1.3488		1.6341	0.5696	1.9491	5.1194	1.5574	1.7386	1.2409
	CX3CR1	7.0323	4.7202	3.3152	6.2875	3.67		2.1199	2.4419	2.8053	5.347	2.8182	0.683	2.4817
