# Supplementary material for: NAAA-regulated lipid signaling in monocytes controls the induction of hyperalgesic priming in mice
Source: Nat Commun. 2024 Feb 24;15:1705. doi: 10.1038/s41467-024-46139-5 (PMC10894261; doi:10.1038/s41467-024-46139-5)
Supplement: Supplementary file 4 — Source Data [file 41467_2024_46139_MOESM4_ESM.zip › NCOMMS-23-37709A_Source Data/Source data_Figure S7.xlsx]

## Sheet: Figure S7
		Paw incision day 0
	Fig. S7 B	Veh								ARN19702
	BL	13.64	13	15	14.655	15	15	12.8		15	15	15	15	15	12.775	15	12.965
	d1	2.505	1.38	1.67	3.26	2.145	3.86	3.66		3.32	1.22	2.26	2	2.465	3.53	3.02	2.34
	d5	7.215	5.25	15	15	15	7.63	7.815		6.825	13.8	4.81	5.935	5.59	9.985	6.46	7.61
	d6	13.865	15	12.635	15	12.605	6.115	6.745		15	11.04	7.7	8.195	11.97	13.275	13.1	15
	d14	11.285	12.81	14.075	11.51	14.48	7.07	13.81		15	12.785	15	14.56	10.86	12.625	14.13	15
		PGE2 day 15
	Fig. S7 C (left)	Veh								ARN19702									Fig. S7 C (right)	Area Under the Curve
	1h	7.89	5.625	4.875	XX	4.23	3.09	3.99		2.495	2.31	1.88	3.015	2.79	5.215	4.9	5.995			Veh			ARN
	3h	7.485	6.57	5.27	XX	6	2.51	6.96		15	4.905	15	14.92	10.215	15	15	7.585			Mean	SEM	N	Mean	SEM	N
	6h	6.935	5.485	4.65	XX	6.655	6.125	5.55		11.56	5.885	9.255	8.975	11.765	12.305	14.215	13.6			11.22	1.71	7	19.46	3.297	8
		XX: Euthanized
