# Supplementary material for: NAAA-regulated lipid signaling in monocytes controls the induction of hyperalgesic priming in mice
Source: Nat Commun. 2024 Feb 24;15:1705. doi: 10.1038/s41467-024-46139-5 (PMC10894261; doi:10.1038/s41467-024-46139-5)
Supplement: Supplementary file 4 — Source Data [file 41467_2024_46139_MOESM4_ESM.zip › NCOMMS-23-37709A_Source Data/Source data_Figure S10_.xlsx]

## Sheet: Figure S7
		Fig.S10 A	Microglia		Fig.S10 B	Microglia
		PBS	Clodronate		Ctrl	PLX5622
		3.63	3.24576		3.55	0.2
		4.7642	2.65033		2.68	0.2
		3.91113	4.03675			0.13
					2.27	0.11
